# Supplementary material for: Species-specific dynamics may cause deviations from general biogeographical predictions – evidence from a population genomics study of a New Guinean endemic passerine bird family (Melampittidae)
Source: PLoS One. 2024 May 23;19(5):e0293715. doi: 10.1371/journal.pone.0293715 (PMC11115331; doi:10.1371/journal.pone.0293715)
Supplement: S1 Table — Additional information such as sample locality, museum voucher, tissue type, etc. are included. The table also shows mapping statistics (e.g. mapping percentage and depth-of-coverage) for each individual. (XLSX) [file pone.0293715.s015.xlsx]

## Sheet: Sheet1
Voucher	Species	Sex	Locality	Elevation (m)	Latitude	Longitude	Tissue	Year	Mapped Reads	Mapping Perc.	Mean nu-DoC	Mean mt-DoC	Mapping Q-Score	Notes
AMNH 293747	Megalampitta gigantea	Male	Siwi, Arfak mts., Bird's Head	800-1500	-1.5	134.0	skin	1928	261403	0.2	0.0313527	172.275	51.5433
AMNH 590763	Megalampitta gigantea	Male	Mt Moari, Arfak mts., Bird's Head	914.4	-1.37	134.08	skin	1899	14563846	41.22	1.36017	1580.97	51.1949
AMNH 590764	Megalampitta gigantea	Male	Setekwa River, Snow mts, Western Ranges	914.5	-4.57	137.35	skin	1910	86739062	87.25	11.2862	2116.46	53.9182
Bishop 101808	Megalampitta gigantea	unknown	Mt. Somoro, 7mi NE Lumi, Torricelli Mts,	1066.8	-3.39	142.13	skin	1972	86414456	89.45	11.1481	420.086	53.7208
BMNH 1911.12.20.1069	Megalampitta gigantea	Female	Utakwa River, S Lowlands	762	-4.85	137.06	skin	1912	50038232	74.58	6.398	1207.76	50.7536	Upon reinspection it's probably a Male
BMNH 1942.1.6.24	Megalampitta gigantea	Female	Boneno, Mt. Mura, SE Peninsula	NA	-9.88	149.39	skin	1940	68413874	82.78	8.68165	1061.42	52.4409
PNGNM 26694	Megalampitta gigantea	Male	OK Blugum Tem, Western Province	NA	-5.35	141.22	fresh	1997	214782530	91.84	31.324	57.4622	56.8656
AMNH 267163	Melampitta lugubris	Female	Sevia, Huon Peninsula	NA	-6.3	147.65	skin	1929	1750050	1.36	0.173414	1989.75	49.2927
AMNH 293748	Melampitta lugubris	Male	Lehuma, Arfak, Bird's Head	NA	-1.48	134.05	skin	1928	90274128	75.21	12.7678	3840.02	52.7015
AMNH 293751	Melampitta lugubris	Male	Dohunsehik, Bird's Head	1400	-1.47	133.83	skin	1928	107052330	89.75	13.8653	1986.49	54.1442
AMNH 301956	Melampitta lugubris	Male	Weylandgeb, Kunupi, Western Ranges	NA	-3.83	135.92	skin	1931	86605575	86.99	10.8217	4457.58	53.5542
AMNH 340363	Melampitta lugubris	Male	Bernhard Camp, NW Lowlands	50	-3.48	139.22	skin	1939	72164971	85.46	9.03125	1134.82	54.0028
AMNH 340368	Melampitta lugubris	Male	Habbema Lake	2800	-4.17	138.67	skin	1938	105305570	90.26	13.0407	1425.03	54.4211
AMNH 340376	Melampitta lugubris	Male	Bele River, Western Ranges	NA	-3.98	138.87	skin	1938	100908151	91.04	12.5754	785.697	54.6843
AMNH 340398	Melampitta lugubris	Male	Mt. Wilhelmina, Western Ranges	4730	-4.25	138.75	skin	1938	62234805	69.45	7.2506	2658.96	51.0446
AMNH 420115	Melampitta lugubris	Male	Mount Tafa, East slope, SE Peninsula	NA	-8.63	147.18	skin	1933	65908980	91.86	7.79152	685.624	55.0523
AMNH 420118	Melampitta lugubris	Male	Murray Pass, Wharton Range, SE Peninsula	NA	-8.51	147.35	skin	1933	52676049	90.75	6.156	894.578	54.8115
AMNH 590750	Melampitta lugubris	Male	Head of Aroa River, SE Peninsula	NA	-9.07	146.8	skin	1905	97416662	91.22	11.7073	1064.64	55.1048
AMNH 705058	Melampitta lugubris	Male	Mt. Orata, Kubor Mts., Eastern Ranges	NA	-6.1	144.5	skin	1950	55388413	90.08	7.23191	447.622	54.5089
AMNH 792726	Melampitta lugubris	Male	Mt. Kominjim, Schrader Mts. Terr., Eastern Ranges	NA	-5.22	144.52	skin	1964	60729386	83.21	8.4714	4645.13	53.0236
Bishop 100613	Melampitta lugubris	unknown	Mt. Wilhelm, Eastern Ranges	3474.72	-5.81	145.06	skin	1971	188552982	93.02	23.9458	465.143	55.6316
Bishop 51170	Melampitta lugubris	unknown	Mt. Kaindi, SE Peninsula	2350	-7.57	146.67	skin	1967	87384554	89.3	10.513	256.414	53.9094
Bishop 54821	Melampitta lugubris	unknown	Bulldog Road, 12 mi. from Edie Creek, SE Peninsula	2500	-7.5	146.66	skin	1967	95933636	89.5	12.191	190.492	54.293
Bishop 55612	Melampitta lugubris	unknown	Mt. Kerigomna, Eastern Ranges	3050	-5.98	145.12	skin	1968	87341447	90.56	10.4837	170.855	54.4119
Bishop 60909	Melampitta lugubris	unknown	Duma Sub Distr., fringe of Lavani Valley,	2450	-5.75	142.57	skin	1968	97677894	89.51	12.0445	203.099	53.8599
Bishop 98065	Melampitta lugubris	unknown	Moimo, S.W. of Garaina, SE Peninsula	1828.8	-7.88	147.13	skin	1969	90424082	89.01	11.1215	186.381	54.1163
Bishop 98503	Melampitta lugubris	unknown	Lake Louise, N.W. of Telefomin, Border Ranges	2590.8	-5.12	141.63	skin	1970	182399923	91.28	23.9679	282.144	54.8254
NHMD 615247	Melampitta lugubris	unknown	Wasaunon, Huon	2951.0	-6.09526	146.9157	tissue	2016	176586543	95.27	25.1953	15658	56.9947	Alternative Voucher Name ZMUC 615247
NHMD 616019	Melampitta lugubris	unknown	Above Ubii Camp, Huon Peninsula	2379.0	-6.172783	146.84573	Blood	2018	189865012	95.8	26.8576	86.1236	57.0834	Alternative Voucher Name ZMUC 616019
NRM542901	Melampitta lugubris	unknown	C.New Guinea, Weiga	2400	-5.82	144.84	skin	1951	46291082	89.33	6.0817	619.614	54.0706
NRM543907	Melampitta lugubris	unknown	C.New Guinea, Nondugl	1720	-5.88	144.76	skin	1951	46988821	91.63	5.76817	384.351	55.2163
Mapped reads: Total number of reads that mapped onto the reference genome
Mapping Perc.: Mapping percentage
Mean nu-DoC: Mean Depth of Coverage across the whole nuclear genome
Mean mt-DoC: Mean Depth of Coverage across the mitochondrial genome
Mapping Q-Score: Mean mapping quality score
Voucher abbreviations:
AMNH	American Museum of Natural History, New York, NY, USA
Bishop	Bernice Pauahi Bishop Museum, Honolulu, HI, USA
BMNH	Natural History Museum, London, UK
PNGNM	Papua New Guinea National Museum and Art Gallery, Port Moresby, Papua New Guinea
NRM	Swedish Museum of Natural History, Stockholm, Sweden
NHMD	Natural History Museum of Denmark, Copenhagen, Denmark
