# Supplementary material for: Species-specific dynamics may cause deviations from general biogeographical predictions – evidence from a population genomics study of a New Guinean endemic passerine bird family (Melampittidae)
Source: PLoS One. 2024 May 23;19(5):e0293715. doi: 10.1371/journal.pone.0293715 (PMC11115331; doi:10.1371/journal.pone.0293715)
Supplement: S2 Table — (XLSX) [file pone.0293715.s016.xlsx]

## Sheet: Ark1
Nextflow workflow	Github commit
nf-polish	3b9aad33f40f7a4abc8c2ca109fb4c4072e187d6
nf-µmap	f741ca30d1feb7161db9e93035f33318f8b4f75f
nf_mito-mania	69cd94de08f7a95d70c2afa5486d6d4ecc7ee6fb
nf-phylo	fe3edf6276781afabfbb957792e3a9a02ded96a5
