# Supplementary material for: Species-specific dynamics may cause deviations from general biogeographical predictions – evidence from a population genomics study of a New Guinean endemic passerine bird family (Melampittidae)
Source: PLoS One. 2024 May 23;19(5):e0293715. doi: 10.1371/journal.pone.0293715 (PMC11115331; doi:10.1371/journal.pone.0293715)
Supplement: S3 Table — (XLSX) [file pone.0293715.s017.xlsx]

## Sheet: Ark1
Individual	Affected libraries
MelLug_AMNH293748	L01, L02, L03, L04
MelLug_AMNH293751	L01, L02, L03, L04
MelLug_AMNH301956	L01, L02, L03, L04
MelLug_AMNH340398	L01, L03, L04
MelLug_B98503	L01, L02, L03, L04
MelLug_ZMUC615247	Fresh sample (only one library)
