# Supplementary material for: Species-specific dynamics may cause deviations from general biogeographical predictions – evidence from a population genomics study of a New Guinean endemic passerine bird family (Melampittidae)
Source: PLoS One. 2024 May 23;19(5):e0293715. doi: 10.1371/journal.pone.0293715 (PMC11115331; doi:10.1371/journal.pone.0293715)
Supplement: S6 Table — Sheet 1 (Dxy) shows pairwise comparisons between all major population splits as well as an estimate within M. gigantaea. Sheet 2 (Populations) lists the individuals that were included in each population. (XLSX) [file pone.0293715.s020.xlsx]

## Sheet: Dxy
Population A	Population B	Dxy	Notes
M. lug.	M. gig.	0.011693	Between the species
M. lug. West	M. lug. Eastern pops.	0.00547611	Between M. lug. major splits
M. lug. Central	M. lug. Eastern pops.	0.00512328	Between M. lug. major splits
M. lug. Central	M. lug. West	0.00512321	Between M. lug. major splits
M. lug. Huon	M. lug. Southeast	0.0023629	Between subdivisions of M. lug. Eastern populations
M. lug. Huon	M. lug. East	0.00226304	Between subdivisions of M. lug. Eastern populations
M. lug. East	M. lug. Southeast	0.00216102	Between subdivisions of M. lug. Eastern populations
M. gig. Vogelkop	M. gig. East	0.000502956	Within M. gig.
Genome-wide per-site mean absolute divergence (Dxy) between different pairs of Melampittidae

## Sheet: Populations
Population	Individual
M. gig.	MegGig_Bishop101808
M. gig.	MegGig_AMNH590763
M. gig.	MegGig_BMNH1942.1.6.24
M. gig.	MegGig_BMNH1911.12.20.1069
M. gig.	MegGig_PNGNM26694
M. gig.	MegGig_AMNH590764
M. lug.	MelLug_AMNH792726
M. lug.	MelLug_AMNH590750
M. lug.	MelLug_AMNH420118
M. lug.	MelLug_Bishop60909
M. lug.	MelLug_AMNH340376
M. lug.	MelLug_B100613
M. lug.	MelLug_Bishop54821
M. lug.	MelLug_NRM542901
M. lug.	MelLug_AMNH340398
M. lug.	MelLug_AMNH293748
M. lug.	MelLug_AMNH301956
M. lug.	MelLug_AMNH420115
M. lug.	MelLug_NHMD615247
M. lug.	MelLug_AMNH340363
M. lug.	MelLug_Bishop55612
M. lug.	MelLug_B98503
M. lug.	MelLug_AMNH293751
M. lug.	MelLug_Bishop51170
M. lug.	MelLug_NHMD616019
M. lug.	MelLug_AMNH340368
M. lug.	MelLug_NRM543907
M. lug.	MelLug_AMNH705058
M. lug.	MelLug_Bishop98065
M. lug. West	MelLug_AMNH293748
M. lug. West	MelLug_AMNH301956
M. lug. West	MelLug_AMNH293751
M. lug. Eastern pops.	MelLug_AMNH792726
M. lug. Eastern pops.	MelLug_AMNH590750
M. lug. Eastern pops.	MelLug_AMNH420118
M. lug. Eastern pops.	MelLug_B100613
M. lug. Eastern pops.	MelLug_Bishop54821
M. lug. Eastern pops.	MelLug_NRM542901
M. lug. Eastern pops.	MelLug_AMNH420115
M. lug. Eastern pops.	MelLug_NHMD615247
M. lug. Eastern pops.	MelLug_Bishop55612
M. lug. Eastern pops.	MelLug_Bishop51170
M. lug. Eastern pops.	MelLug_NHMD616019
M. lug. Eastern pops.	MelLug_NRM543907
M. lug. Eastern pops.	MelLug_AMNH705058
M. lug. Eastern pops.	MelLug_Bishop98065
M. lug. Central	MelLug_Bishop60909
M. lug. Central	MelLug_AMNH340376
M. lug. Central	MelLug_AMNH340398
M. lug. Central	MelLug_AMNH340363
M. lug. Central	MelLug_B98503
M. lug. Central	MelLug_AMNH340368
M. lug. Huon	MelLug_NHMD615247
M. lug. Huon	MelLug_NHMD616019
M. lug. Southeast	MelLug_AMNH590750
M. lug. Southeast	MelLug_AMNH420118
M. lug. Southeast	MelLug_Bishop54821
M. lug. Southeast	MelLug_AMNH420115
M. lug. Southeast	MelLug_Bishop51170
M. lug. Southeast	MelLug_Bishop98065
M. lug. East	MelLug_AMNH792726
M. lug. East	MelLug_B100613
M. lug. East	MelLug_NRM542901
M. lug. East	MelLug_Bishop55612
M. lug. East	MelLug_AMNH705058
M. lug. East	MelLug_NRM543907
M. gig. Vogelkop	MegGig_AMNH590763
M. gig. East	MegGig_BMNH1942.1.6.24
